# Supplementary material for: Extending the Host Range of Fusarium Poae Virus 1 from Fusarium poae to other Fusarium Species in the Field
Source: Viruses. 2022 Oct 13;14(10):2246. doi: 10.3390/v14102246 (PMC9610284; doi:10.3390/v14102246)
Supplement: Supplementary file 1 [file viruses-14-02246-s001.zip]

Archive with 3 entries (3 files):
- FigureS1.tif
- FigureS2.tif
- Table S1.pdf
